# Supplementary material for: Jewel beetles (Coleoptera, Buprestidae) collected during the 2018 field survey on Iejima Island, the Okinawa Islands, Ryukyus, south-western Japan
Source: Biodivers Data J. 2020 Jan 31;8:e48785. doi: 10.3897/BDJ.8.e48785 (PMC7007441; doi:10.3897/BDJ.8.e48785)
Supplement: XML Treatment for Chrysodema (Chrysodema) lewisii [file BDJ.8.e48785-treatment3.xml]

<!DOCTYPE tp:taxon-treatment
  PUBLIC "-//TaxonX//DTD Taxonomic Treatment Publishing DTD v0 20100105//EN" "tax-treatment-NSO.dtd">
<tp:taxon-treatment xmlns:tp="http://www.plazi.org/taxpub"><tp:treatment-meta><mixed-citation publication-type="journal"><person-group><name><surname>Tamadera</surname><given-names>Yutaka</given-names></name><name><surname>Yoshitake</surname><given-names>Hiraku</given-names></name></person-group><article-title>Jewel beetles (<tp:taxon-name><tp:taxon-name-part taxon-name-part-type="order">Coleoptera</tp:taxon-name-part></tp:taxon-name>, <tp:taxon-name><tp:taxon-name-part taxon-name-part-type="family">Buprestidae</tp:taxon-name-part></tp:taxon-name>) collected during the 2018 field survey on Iejima Island, the Okinawa Islands, Ryukyus, south-western Japan</article-title><source>Biodivers Data J</source><day>31</day><month>1</month><year>2020</year><volume>8</volume><pub-id pub-id-type="doi">10.3897/BDJ.8.e48785</pub-id></mixed-citation></tp:treatment-meta><tp:nomenclature><tp:taxon-name><object-id xmlns:xlink="http://www.w3.org/1999/xlink" content-type="arpha" xlink:type="simple">0745FCFB-D071-5085-974B-18739813C1DB</object-id><tp:taxon-name-part taxon-name-part-type="genus">Chrysodema</tp:taxon-name-part> (<tp:taxon-name-part taxon-name-part-type="subgenus">Chrysodema</tp:taxon-name-part>) <tp:taxon-name-part taxon-name-part-type="species">lewisii</tp:taxon-name-part></tp:taxon-name><tp:taxon-authority>Saunders, 1873</tp:taxon-authority></tp:nomenclature><tp:treatment-sec sec-type="materials"><title>Materials</title><list list-type="alpha-lower" list-content="occurrences"><list-item><p><bold>Type status:</bold> <named-content xmlns:xlink="http://www.w3.org/1999/xlink" content-type="dwc:typeStatus" xlink:type="simple">Other material</named-content>. <bold>Occurrence:</bold> recordedBy: <named-content xmlns:xlink="http://www.w3.org/1999/xlink" content-type="dwc:recordedBy" xlink:type="simple">Yutaka Tamadera</named-content>; individualCount: <named-content xmlns:xlink="http://www.w3.org/1999/xlink" content-type="dwc:individualCount" xlink:type="simple">3</named-content>; sex: <named-content xmlns:xlink="http://www.w3.org/1999/xlink" content-type="dwc:sex" xlink:type="simple">3 males</named-content>; lifeStage: <named-content xmlns:xlink="http://www.w3.org/1999/xlink" content-type="dwc:lifeStage" xlink:type="simple">adult</named-content>; <bold>Location:</bold> islandGroup: <named-content xmlns:xlink="http://www.w3.org/1999/xlink" content-type="dwc:islandGroup" xlink:type="simple">Ryukyus</named-content>; island: <named-content xmlns:xlink="http://www.w3.org/1999/xlink" content-type="dwc:island" xlink:type="simple">Iejima Island</named-content>; country: <named-content xmlns:xlink="http://www.w3.org/1999/xlink" content-type="dwc:country" xlink:type="simple">Japan</named-content>; stateProvince: <named-content xmlns:xlink="http://www.w3.org/1999/xlink" content-type="dwc:stateProvince" xlink:type="simple">Okinawa</named-content>; locality: <named-content xmlns:xlink="http://www.w3.org/1999/xlink" content-type="dwc:locality" xlink:type="simple">Mt. Gusuku-yama, Higashie-ue, Ie-son</named-content>; <bold>Identification:</bold> identifiedBy: <named-content xmlns:xlink="http://www.w3.org/1999/xlink" content-type="dwc:identifiedBy" xlink:type="simple">Yutaka Tamadera</named-content>; dateIdentified: <named-content xmlns:xlink="http://www.w3.org/1999/xlink" content-type="dwc:dateIdentified" xlink:type="simple">2018</named-content>; <bold>Event:</bold> eventDate: <named-content xmlns:xlink="http://www.w3.org/1999/xlink" content-type="dwc:eventDate" xlink:type="simple">2018-06-08</named-content>; <bold>Record Level:</bold> basisOfRecord: <named-content xmlns:xlink="http://www.w3.org/1999/xlink" content-type="dwc:basisOfRecord" xlink:type="simple">PreservedSpecimen</named-content></p></list-item><list-item><p><bold>Type status:</bold> <named-content xmlns:xlink="http://www.w3.org/1999/xlink" content-type="dwc:typeStatus" xlink:type="simple">Other material</named-content>. <bold>Occurrence:</bold> recordedBy: <named-content xmlns:xlink="http://www.w3.org/1999/xlink" content-type="dwc:recordedBy" xlink:type="simple">Yutaka Tamadera</named-content>; individualCount: <named-content xmlns:xlink="http://www.w3.org/1999/xlink" content-type="dwc:individualCount" xlink:type="simple">9</named-content>; sex: <named-content xmlns:xlink="http://www.w3.org/1999/xlink" content-type="dwc:sex" xlink:type="simple">5 males, 4 females</named-content>; lifeStage: <named-content xmlns:xlink="http://www.w3.org/1999/xlink" content-type="dwc:lifeStage" xlink:type="simple">adult</named-content>; <bold>Location:</bold> islandGroup: <named-content xmlns:xlink="http://www.w3.org/1999/xlink" content-type="dwc:islandGroup" xlink:type="simple">Ryukyus</named-content>; island: <named-content xmlns:xlink="http://www.w3.org/1999/xlink" content-type="dwc:island" xlink:type="simple">Iejima Island</named-content>; country: <named-content xmlns:xlink="http://www.w3.org/1999/xlink" content-type="dwc:country" xlink:type="simple">Japan</named-content>; stateProvince: <named-content xmlns:xlink="http://www.w3.org/1999/xlink" content-type="dwc:stateProvince" xlink:type="simple">Okinawa</named-content>; locality: <named-content xmlns:xlink="http://www.w3.org/1999/xlink" content-type="dwc:locality" xlink:type="simple">Mt. Gusuku-yama, Higashie-ue, Ie-son</named-content>; <bold>Identification:</bold> identifiedBy: <named-content xmlns:xlink="http://www.w3.org/1999/xlink" content-type="dwc:identifiedBy" xlink:type="simple">Yutaka Tamadera</named-content>; dateIdentified: <named-content xmlns:xlink="http://www.w3.org/1999/xlink" content-type="dwc:dateIdentified" xlink:type="simple">2018</named-content>; <bold>Event:</bold> eventDate: <named-content xmlns:xlink="http://www.w3.org/1999/xlink" content-type="dwc:eventDate" xlink:type="simple">2018-06-09</named-content>; <bold>Record Level:</bold> basisOfRecord: <named-content xmlns:xlink="http://www.w3.org/1999/xlink" content-type="dwc:basisOfRecord" xlink:type="simple">PreservedSpecimen</named-content></p></list-item><list-item><p><bold>Type status:</bold> <named-content xmlns:xlink="http://www.w3.org/1999/xlink" content-type="dwc:typeStatus" xlink:type="simple">Other material</named-content>. <bold>Occurrence:</bold> recordedBy: <named-content xmlns:xlink="http://www.w3.org/1999/xlink" content-type="dwc:recordedBy" xlink:type="simple">Yutaka Tamadera</named-content>; individualCount: <named-content xmlns:xlink="http://www.w3.org/1999/xlink" content-type="dwc:individualCount" xlink:type="simple">1</named-content>; sex: <named-content xmlns:xlink="http://www.w3.org/1999/xlink" content-type="dwc:sex" xlink:type="simple">female</named-content>; lifeStage: <named-content xmlns:xlink="http://www.w3.org/1999/xlink" content-type="dwc:lifeStage" xlink:type="simple">adult</named-content>; <bold>Location:</bold> islandGroup: <named-content xmlns:xlink="http://www.w3.org/1999/xlink" content-type="dwc:islandGroup" xlink:type="simple">Ryukyus</named-content>; island: <named-content xmlns:xlink="http://www.w3.org/1999/xlink" content-type="dwc:island" xlink:type="simple">Iejima Island</named-content>; country: <named-content xmlns:xlink="http://www.w3.org/1999/xlink" content-type="dwc:country" xlink:type="simple">Japan</named-content>; stateProvince: <named-content xmlns:xlink="http://www.w3.org/1999/xlink" content-type="dwc:stateProvince" xlink:type="simple">Okinawa</named-content>; locality: <named-content xmlns:xlink="http://www.w3.org/1999/xlink" content-type="dwc:locality" xlink:type="simple">Mt. Gusuku-yama, Higashie-ue, Ie-son</named-content>; <bold>Identification:</bold> identifiedBy: <named-content xmlns:xlink="http://www.w3.org/1999/xlink" content-type="dwc:identifiedBy" xlink:type="simple">Yutaka Tamadera</named-content>; dateIdentified: <named-content xmlns:xlink="http://www.w3.org/1999/xlink" content-type="dwc:dateIdentified" xlink:type="simple">2018</named-content>; <bold>Event:</bold> eventDate: <named-content xmlns:xlink="http://www.w3.org/1999/xlink" content-type="dwc:eventDate" xlink:type="simple">2018-06-10</named-content>; <bold>Record Level:</bold> basisOfRecord: <named-content xmlns:xlink="http://www.w3.org/1999/xlink" content-type="dwc:basisOfRecord" xlink:type="simple">PreservedSpecimen</named-content></p></list-item><list-item><p><bold>Type status:</bold> <named-content xmlns:xlink="http://www.w3.org/1999/xlink" content-type="dwc:typeStatus" xlink:type="simple">Other material</named-content>. <bold>Occurrence:</bold> recordedBy: <named-content xmlns:xlink="http://www.w3.org/1999/xlink" content-type="dwc:recordedBy" xlink:type="simple">Yutaka Tamadera</named-content>; individualCount: <named-content xmlns:xlink="http://www.w3.org/1999/xlink" content-type="dwc:individualCount" xlink:type="simple">6</named-content>; sex: <named-content xmlns:xlink="http://www.w3.org/1999/xlink" content-type="dwc:sex" xlink:type="simple">3 males, 3 females</named-content>; lifeStage: <named-content xmlns:xlink="http://www.w3.org/1999/xlink" content-type="dwc:lifeStage" xlink:type="simple">adult</named-content>; <bold>Location:</bold> islandGroup: <named-content xmlns:xlink="http://www.w3.org/1999/xlink" content-type="dwc:islandGroup" xlink:type="simple">Ryukyus</named-content>; island: <named-content xmlns:xlink="http://www.w3.org/1999/xlink" content-type="dwc:island" xlink:type="simple">Iejima Island</named-content>; country: <named-content xmlns:xlink="http://www.w3.org/1999/xlink" content-type="dwc:country" xlink:type="simple">Japan</named-content>; stateProvince: <named-content xmlns:xlink="http://www.w3.org/1999/xlink" content-type="dwc:stateProvince" xlink:type="simple">Okinawa</named-content>; locality: <named-content xmlns:xlink="http://www.w3.org/1999/xlink" content-type="dwc:locality" xlink:type="simple">Mt. Gusuku-yama, Higashie-ue, Ie-son</named-content>; <bold>Identification:</bold> identifiedBy: <named-content xmlns:xlink="http://www.w3.org/1999/xlink" content-type="dwc:identifiedBy" xlink:type="simple">Yutaka Tamadera</named-content>; dateIdentified: <named-content xmlns:xlink="http://www.w3.org/1999/xlink" content-type="dwc:dateIdentified" xlink:type="simple">2018</named-content>; <bold>Event:</bold> eventDate: <named-content xmlns:xlink="http://www.w3.org/1999/xlink" content-type="dwc:eventDate" xlink:type="simple">2018-06-11</named-content>; <bold>Record Level:</bold> basisOfRecord: <named-content xmlns:xlink="http://www.w3.org/1999/xlink" content-type="dwc:basisOfRecord" xlink:type="simple">PreservedSpecimen</named-content></p></list-item></list></tp:treatment-sec><tp:treatment-sec sec-type="Distribution"><title>Distribution</title><p>Japan: Honshu, Shikoku, Kyushu, the Izu Isls. (Hachijôjima Is.), Tsushima Is., Kuroshima Is. (in Mishima-mura), Ôsumi Isls. (Tanegashima Is., Yakushima Is. and Kuchinoerabujima Is.), Tokara Isls. (Nakanoshima Is. and Akusekijima Is.), Amami Isls. (Amami-Ôshima Is., Yorojima Is., Tokunoshima Is. and Okinoerabujima Is.), Okinawa Isls. (Iheyajima Is., Okinawajima Is., Tokashikijima Is., Zamamijima Is., Akajima Is., Gerumajima Is. and Kumejima Is.; Iejima Is. — new record), Miyako Isls. (Miyakojima Is.) and Yaeyama Isls. (Ishigakijima Is., Iriomotejima Is., Kuroshima Is. and Yonagunijima Is.); and Taiwan (<xref ref-type="bibr" rid="B5437191">Takai 1991</xref>, <xref ref-type="bibr" rid="B5437142">Ohmomo and Fukutomi 2013</xref>, <xref ref-type="bibr" rid="B5437069">Inada et al. 2015</xref>, <xref ref-type="bibr" rid="B5437151">Sakai 2016a</xref>, <xref ref-type="bibr" rid="B5437161">Sakai 2016b</xref>, <xref ref-type="bibr" rid="B5437059">Hinoki 2018</xref>).</p></tp:treatment-sec><tp:treatment-sec sec-type="Notes"><title>Notes</title><p>New to Iejima Is., these specimens were collected by visual searching and net-sweeping <italic><tp:taxon-name><tp:taxon-name-part taxon-name-part-type="genus" reg="Elaeocarpus">Elaeocarpus</tp:taxon-name-part> <tp:taxon-name-part taxon-name-part-type="species" reg="zollingeri">zollingeri</tp:taxon-name-part></tp:taxon-name></italic> (<tp:taxon-name><tp:taxon-name-part taxon-name-part-type="family">Elaeocarpaceae</tp:taxon-name-part></tp:taxon-name>) and <italic><tp:taxon-name><tp:taxon-name-part taxon-name-part-type="genus" reg="Toxicodendron">Toxicodendron</tp:taxon-name-part> <tp:taxon-name-part taxon-name-part-type="species" reg="succedaneum">succedaneum</tp:taxon-name-part></tp:taxon-name></italic> (<tp:taxon-name><tp:taxon-name-part taxon-name-part-type="family">Anacardiaceae</tp:taxon-name-part></tp:taxon-name>) (Fig. <xref ref-type="fig" rid="F5441404">3</xref><xref ref-type="fig" rid="F5441409">a</xref>, <xref ref-type="fig" rid="F5441414">f</xref>). <italic><tp:taxon-name><tp:taxon-name-part taxon-name-part-type="genus" reg="Toxicodendron">Toxicodendron</tp:taxon-name-part> <tp:taxon-name-part taxon-name-part-type="species" reg="succedaneum">succedaneum</tp:taxon-name-part></tp:taxon-name></italic> is not recorded as a host plant of <tp:taxon-name><tp:taxon-name-part taxon-name-part-type="genus" reg="Chrysodema">C.</tp:taxon-name-part> (<tp:taxon-name-part taxon-name-part-type="subgenus" reg="Chrysodema">C.</tp:taxon-name-part>) <tp:taxon-name-part taxon-name-part-type="species" reg="lewisii">lewisii</tp:taxon-name-part></tp:taxon-name>, but this species may be associated with the plant at least during the adult stage, because some specimens were collected from it at several places.</p></tp:treatment-sec><tp:treatment-sec><!--Section generated to contain objects referenced in tp:taxon-treatment.--><fig-group id="F5441404" position="float" orientation="portrait"><caption><p>Buprestid beetles from Iejima Island.</p></caption><fig id="F5441409" position="float" orientation="portrait"><object-id xmlns:xlink="http://www.w3.org/1999/xlink" content-type="arpha" xlink:type="simple">5510F90E-4076-572B-B610-BEF1639EC5CD</object-id><object-id xmlns:xlink="http://www.w3.org/1999/xlink" content-type="doi" xlink:type="simple">10.3897/BDJ.8.e48785.figure3a</object-id><label>Figure 3a.</label><caption><p><tp:taxon-name><tp:taxon-name-part taxon-name-part-type="genus" reg="Chrysodema">Chrysodema</tp:taxon-name-part> (<tp:taxon-name-part taxon-name-part-type="subgenus" reg="Chrysodema">Chrysodema</tp:taxon-name-part>) <tp:taxon-name-part taxon-name-part-type="species" reg="lewisii">lewisii</tp:taxon-name-part></tp:taxon-name> on <italic><tp:taxon-name><tp:taxon-name-part taxon-name-part-type="genus" reg="Elaeocarpus">Elaeocarpus</tp:taxon-name-part> <tp:taxon-name-part taxon-name-part-type="species" reg="zollingeri">zollingeri</tp:taxon-name-part></tp:taxon-name></italic>.</p></caption><graphic xmlns:xlink="http://www.w3.org/1999/xlink" xlink:href="bdj-08-e48785-g003_a.jpg" xlink:type="simple" position="float" orientation="portrait" id="oo_355922.jpg"><uri content-type="original_file" xlink:type="simple">https://binary.pensoft.net/fig/355922</uri></graphic></fig><fig id="F5441410" position="float" orientation="portrait"><object-id xmlns:xlink="http://www.w3.org/1999/xlink" content-type="arpha" xlink:type="simple">4AB04DE5-4B99-57D0-810E-5CD4DB57E4A9</object-id><object-id xmlns:xlink="http://www.w3.org/1999/xlink" content-type="doi" xlink:type="simple">10.3897/BDJ.8.e48785.figure3b</object-id><label>Figure 3b.</label><caption><p><italic><tp:taxon-name><tp:taxon-name-part taxon-name-part-type="genus" reg="Coraebus">Coraebus</tp:taxon-name-part> <tp:taxon-name-part taxon-name-part-type="species" reg="hastanus">hastanus</tp:taxon-name-part></tp:taxon-name></italic> on <italic><tp:taxon-name><tp:taxon-name-part taxon-name-part-type="genus" reg="Macaranga">Macaranga</tp:taxon-name-part> <tp:taxon-name-part taxon-name-part-type="species" reg="tanarius">tanarius</tp:taxon-name-part></tp:taxon-name></italic>.</p></caption><graphic xmlns:xlink="http://www.w3.org/1999/xlink" xlink:href="bdj-08-e48785-g003_b.jpg" xlink:type="simple" position="float" orientation="portrait" id="oo_355916.jpg"><uri content-type="original_file" xlink:type="simple">https://binary.pensoft.net/fig/355916</uri></graphic></fig><fig id="F5441411" position="float" orientation="portrait"><object-id xmlns:xlink="http://www.w3.org/1999/xlink" content-type="arpha" xlink:type="simple">214527D3-039B-5EFE-A23A-CB2BE8D17D2C</object-id><object-id xmlns:xlink="http://www.w3.org/1999/xlink" content-type="doi" xlink:type="simple">10.3897/BDJ.8.e48785.figure3c</object-id><label>Figure 3c.</label><caption><p><italic><tp:taxon-name><tp:taxon-name-part taxon-name-part-type="genus" reg="Sambus">Sambus</tp:taxon-name-part> <tp:taxon-name-part taxon-name-part-type="species" reg="quadricolor">quadricolor</tp:taxon-name-part> <tp:taxon-name-part taxon-name-part-type="subspecies" reg="quadricolor">quadricolor</tp:taxon-name-part></tp:taxon-name></italic> on <italic><tp:taxon-name><tp:taxon-name-part taxon-name-part-type="genus" reg="Ficus">Ficus</tp:taxon-name-part> <tp:taxon-name-part taxon-name-part-type="species" reg="pumila">pumila</tp:taxon-name-part></tp:taxon-name></italic>.</p></caption><graphic xmlns:xlink="http://www.w3.org/1999/xlink" xlink:href="bdj-08-e48785-g003_c.jpg" xlink:type="simple" position="float" orientation="portrait" id="oo_355917.JPG"><uri content-type="original_file" xlink:type="simple">https://binary.pensoft.net/fig/355917</uri></graphic></fig><fig id="F5441412" position="float" orientation="portrait"><object-id xmlns:xlink="http://www.w3.org/1999/xlink" content-type="arpha" xlink:type="simple">AA2FB551-005F-594C-A002-E04B479DCDB4</object-id><object-id xmlns:xlink="http://www.w3.org/1999/xlink" content-type="doi" xlink:type="simple">10.3897/BDJ.8.e48785.figure3d</object-id><label>Figure 3d.</label><caption><p><italic><tp:taxon-name><tp:taxon-name-part taxon-name-part-type="genus" reg="Paratrachys">Paratrachys</tp:taxon-name-part> <tp:taxon-name-part taxon-name-part-type="species" reg="princeps">princeps</tp:taxon-name-part> <tp:taxon-name-part taxon-name-part-type="subspecies" reg="chujoi">chujoi</tp:taxon-name-part></tp:taxon-name></italic>.</p></caption><graphic xmlns:xlink="http://www.w3.org/1999/xlink" xlink:href="bdj-08-e48785-g003_d.jpg" xlink:type="simple" position="float" orientation="portrait" id="oo_355918.jpg"><uri content-type="original_file" xlink:type="simple">https://binary.pensoft.net/fig/355918</uri></graphic></fig><fig id="F5441413" position="float" orientation="portrait"><object-id xmlns:xlink="http://www.w3.org/1999/xlink" content-type="arpha" xlink:type="simple">15B71EB9-5C3F-526B-A766-3A2EA7721715</object-id><object-id xmlns:xlink="http://www.w3.org/1999/xlink" content-type="doi" xlink:type="simple">10.3897/BDJ.8.e48785.figure3e</object-id><label>Figure 3e.</label><caption><p><tp:taxon-name><tp:taxon-name-part taxon-name-part-type="genus" reg="Chrysodema">Chrysodema</tp:taxon-name-part> (<tp:taxon-name-part taxon-name-part-type="subgenus" reg="Marcsikiella">Marcsikiella</tp:taxon-name-part>) <tp:taxon-name-part taxon-name-part-type="species" reg="dalmanni">dalmanni</tp:taxon-name-part></tp:taxon-name>.</p></caption><graphic xmlns:xlink="http://www.w3.org/1999/xlink" xlink:href="bdj-08-e48785-g003_e.jpg" xlink:type="simple" position="float" orientation="portrait" id="oo_355920.jpg"><uri content-type="original_file" xlink:type="simple">https://binary.pensoft.net/fig/355920</uri></graphic></fig><fig id="F5441414" position="float" orientation="portrait"><object-id xmlns:xlink="http://www.w3.org/1999/xlink" content-type="arpha" xlink:type="simple">C0E35569-B514-592E-A76A-EBE5FF6D2E13</object-id><object-id xmlns:xlink="http://www.w3.org/1999/xlink" content-type="doi" xlink:type="simple">10.3897/BDJ.8.e48785.figure3f</object-id><label>Figure 3f.</label><caption><p><tp:taxon-name><tp:taxon-name-part taxon-name-part-type="genus" reg="Chrysodema">Chrysodema</tp:taxon-name-part> (<tp:taxon-name-part taxon-name-part-type="subgenus" reg="Chrysodema">Chrysodema</tp:taxon-name-part>) <tp:taxon-name-part taxon-name-part-type="species" reg="lewisii">lewisii</tp:taxon-name-part></tp:taxon-name>.</p></caption><graphic xmlns:xlink="http://www.w3.org/1999/xlink" xlink:href="bdj-08-e48785-g003_f.jpg" xlink:type="simple" position="float" orientation="portrait" id="oo_355921.jpg"><uri content-type="original_file" xlink:type="simple">https://binary.pensoft.net/fig/355921</uri></graphic></fig></fig-group><fig id="F5441409" position="float" orientation="portrait"><object-id xmlns:xlink="http://www.w3.org/1999/xlink" content-type="arpha" xlink:type="simple">5510F90E-4076-572B-B610-BEF1639EC5CD</object-id><object-id xmlns:xlink="http://www.w3.org/1999/xlink" content-type="doi" xlink:type="simple">10.3897/BDJ.8.e48785.figure3a</object-id><label>Figure 3a.</label><caption><p><tp:taxon-name><tp:taxon-name-part taxon-name-part-type="genus" reg="Chrysodema">Chrysodema</tp:taxon-name-part> (<tp:taxon-name-part taxon-name-part-type="subgenus" reg="Chrysodema">Chrysodema</tp:taxon-name-part>) <tp:taxon-name-part taxon-name-part-type="species" reg="lewisii">lewisii</tp:taxon-name-part></tp:taxon-name> on <italic><tp:taxon-name><tp:taxon-name-part taxon-name-part-type="genus" reg="Elaeocarpus">Elaeocarpus</tp:taxon-name-part> <tp:taxon-name-part taxon-name-part-type="species" reg="zollingeri">zollingeri</tp:taxon-name-part></tp:taxon-name></italic>.</p></caption><graphic xmlns:xlink="http://www.w3.org/1999/xlink" xlink:href="bdj-08-e48785-g003_a.jpg" xlink:type="simple" position="float" orientation="portrait" id="oo_355922.jpg"><uri content-type="original_file" xlink:type="simple">https://binary.pensoft.net/fig/355922</uri></graphic></fig><fig id="F5441414" position="float" orientation="portrait"><object-id xmlns:xlink="http://www.w3.org/1999/xlink" content-type="arpha" xlink:type="simple">C0E35569-B514-592E-A76A-EBE5FF6D2E13</object-id><object-id xmlns:xlink="http://www.w3.org/1999/xlink" content-type="doi" xlink:type="simple">10.3897/BDJ.8.e48785.figure3f</object-id><label>Figure 3f.</label><caption><p><tp:taxon-name><tp:taxon-name-part taxon-name-part-type="genus" reg="Chrysodema">Chrysodema</tp:taxon-name-part> (<tp:taxon-name-part taxon-name-part-type="subgenus" reg="Chrysodema">Chrysodema</tp:taxon-name-part>) <tp:taxon-name-part taxon-name-part-type="species" reg="lewisii">lewisii</tp:taxon-name-part></tp:taxon-name>.</p></caption><graphic xmlns:xlink="http://www.w3.org/1999/xlink" xlink:href="bdj-08-e48785-g003_f.jpg" xlink:type="simple" position="float" orientation="portrait" id="oo_355921.jpg"><uri content-type="original_file" xlink:type="simple">https://binary.pensoft.net/fig/355921</uri></graphic></fig></tp:treatment-sec><ref-list><ref id="B5437191"><element-citation xmlns:xlink="http://www.w3.org/1999/xlink" publication-type="article" xlink:type="simple"><person-group person-group-type="author"><name name-style="western"><surname>Takai</surname><given-names>Y.</given-names></name></person-group><year>1991</year><article-title>[The 1981 biological survey in Okinoerabujima Island]</article-title><source>Leben</source><volume>(21)</volume><fpage>31</fpage><lpage>45</lpage><comment content-type="language">Japanese</comment></element-citation></ref><ref id="B5437142"><element-citation xmlns:xlink="http://www.w3.org/1999/xlink" publication-type="book" xlink:type="simple"><person-group person-group-type="author"><name name-style="western"><surname>Ohmomo</surname><given-names>S.</given-names></name><name name-style="western"><surname>Fukutomi</surname><given-names>H.</given-names></name></person-group><year>2013</year><source>The Buprestid Beetles of Japan. Mushi-Sha’s Iconographic Series of Insects</source><volume>7</volume><publisher-name>Mushi-sha</publisher-name><publisher-loc>Tokyo</publisher-loc><size units="page">206</size><comment content-type="language">Japanese, with English book title and summary</comment></element-citation></ref><ref id="B5437069"><element-citation xmlns:xlink="http://www.w3.org/1999/xlink" publication-type="article" xlink:type="simple"><person-group person-group-type="author"><name name-style="western"><surname>Inada</surname><given-names>S.</given-names></name><name name-style="western"><surname>Yamada</surname><given-names>W.</given-names></name><name name-style="western"><surname>Fukutomi</surname><given-names>H.</given-names></name></person-group><year>2015</year><article-title>[Buprestid beetles of the Kerama Islands]</article-title><source>Gekkan-Mushi</source><volume>(537)</volume><fpage>4</fpage><lpage>9</lpage><comment content-type="language">Japanese</comment></element-citation></ref><ref id="B5437151"><element-citation xmlns:xlink="http://www.w3.org/1999/xlink" publication-type="article" xlink:type="simple"><person-group person-group-type="author"><name name-style="western"><surname>Sakai</surname><given-names>S.</given-names></name></person-group><year>2016</year><article-title>[New records of <italic><tp:taxon-name><tp:taxon-name-part taxon-name-part-type="genus" reg="Chrysodema">Chrysodema</tp:taxon-name-part> <tp:taxon-name-part taxon-name-part-type="species" reg="lewisii">lewisii</tp:taxon-name-part></tp:taxon-name></italic> from Tokunoshima Island]</article-title><source>Gekkan-Mushi</source><volume>(548)</volume><fpage>55</fpage><comment content-type="language">Japanese</comment></element-citation></ref><ref id="B5437161"><element-citation xmlns:xlink="http://www.w3.org/1999/xlink" publication-type="article" xlink:type="simple"><person-group person-group-type="author"><name name-style="western"><surname>Sakai</surname><given-names>S.</given-names></name></person-group><year>2016</year><article-title>[Records of four buprestid beetles from Iheyajima and Nohojima Islands]</article-title><source>Gekkan-Mushi</source><volume>(550)</volume><fpage>9</fpage><comment content-type="language">Japanese</comment></element-citation></ref><ref id="B5437059"><element-citation xmlns:xlink="http://www.w3.org/1999/xlink" publication-type="article" xlink:type="simple"><person-group person-group-type="author"><name name-style="western"><surname>Hinoki</surname><given-names>T.</given-names></name></person-group><year>2018</year><article-title>[Buprestid beetles collected from Kuroshima and Kohamajima Islands in the Yaeyama Islands]</article-title><source>Gekkan-Mushi</source><volume>(568)</volume><fpage>55</fpage><comment content-type="language">Japanese</comment></element-citation></ref></ref-list></tp:taxon-treatment>
