# Supplementary material for: Jewel beetles (Coleoptera, Buprestidae) collected during the 2018 field survey on Iejima Island, the Okinawa Islands, Ryukyus, south-western Japan
Source: Biodivers Data J. 2020 Jan 31;8:e48785. doi: 10.3897/BDJ.8.e48785 (PMC7007441; doi:10.3897/BDJ.8.e48785)
Supplement: XML Treatment for Sambus quadricolor quadricolor [file BDJ.8.e48785-treatment6.xml]

<!DOCTYPE tp:taxon-treatment
  PUBLIC "-//TaxonX//DTD Taxonomic Treatment Publishing DTD v0 20100105//EN" "tax-treatment-NSO.dtd">
<tp:taxon-treatment xmlns:tp="http://www.plazi.org/taxpub"><tp:treatment-meta><mixed-citation publication-type="journal"><person-group><name><surname>Tamadera</surname><given-names>Yutaka</given-names></name><name><surname>Yoshitake</surname><given-names>Hiraku</given-names></name></person-group><article-title>Jewel beetles (<tp:taxon-name><tp:taxon-name-part taxon-name-part-type="order">Coleoptera</tp:taxon-name-part></tp:taxon-name>, <tp:taxon-name><tp:taxon-name-part taxon-name-part-type="family">Buprestidae</tp:taxon-name-part></tp:taxon-name>) collected during the 2018 field survey on Iejima Island, the Okinawa Islands, Ryukyus, south-western Japan</article-title><source>Biodivers Data J</source><day>31</day><month>1</month><year>2020</year><volume>8</volume><pub-id pub-id-type="doi">10.3897/BDJ.8.e48785</pub-id></mixed-citation></tp:treatment-meta><tp:nomenclature><tp:taxon-name><object-id xmlns:xlink="http://www.w3.org/1999/xlink" content-type="arpha" xlink:type="simple">40A47963-4E9F-5BCB-AC92-90679F92C937</object-id><tp:taxon-name-part taxon-name-part-type="genus">Sambus</tp:taxon-name-part> <tp:taxon-name-part taxon-name-part-type="species">quadricolor</tp:taxon-name-part> <tp:taxon-name-part taxon-name-part-type="subspecies">quadricolor</tp:taxon-name-part></tp:taxon-name><tp:taxon-authority>Saunders, 1873</tp:taxon-authority></tp:nomenclature><tp:treatment-sec sec-type="materials"><title>Materials</title><list list-type="alpha-lower" list-content="occurrences"><list-item><p><bold>Type status:</bold> <named-content xmlns:xlink="http://www.w3.org/1999/xlink" content-type="dwc:typeStatus" xlink:type="simple">Other material</named-content>. <bold>Occurrence:</bold> recordedBy: <named-content xmlns:xlink="http://www.w3.org/1999/xlink" content-type="dwc:recordedBy" xlink:type="simple">Yutaka Tamadera</named-content>; individualCount: <named-content xmlns:xlink="http://www.w3.org/1999/xlink" content-type="dwc:individualCount" xlink:type="simple">43</named-content>; sex: <named-content xmlns:xlink="http://www.w3.org/1999/xlink" content-type="dwc:sex" xlink:type="simple">25 males, 18 females</named-content>; lifeStage: <named-content xmlns:xlink="http://www.w3.org/1999/xlink" content-type="dwc:lifeStage" xlink:type="simple">adult</named-content>; <bold>Location:</bold> islandGroup: <named-content xmlns:xlink="http://www.w3.org/1999/xlink" content-type="dwc:islandGroup" xlink:type="simple">Ryukyus</named-content>; island: <named-content xmlns:xlink="http://www.w3.org/1999/xlink" content-type="dwc:island" xlink:type="simple">Iejima Island</named-content>; country: <named-content xmlns:xlink="http://www.w3.org/1999/xlink" content-type="dwc:country" xlink:type="simple">Japan</named-content>; stateProvince: <named-content xmlns:xlink="http://www.w3.org/1999/xlink" content-type="dwc:stateProvince" xlink:type="simple">Okinawa</named-content>; locality: <named-content xmlns:xlink="http://www.w3.org/1999/xlink" content-type="dwc:locality" xlink:type="simple">Mt. Gusuku-yama, Higashie-ue, Ie-son</named-content>; <bold>Identification:</bold> identifiedBy: <named-content xmlns:xlink="http://www.w3.org/1999/xlink" content-type="dwc:identifiedBy" xlink:type="simple">Yutaka Tamadera</named-content>; dateIdentified: <named-content xmlns:xlink="http://www.w3.org/1999/xlink" content-type="dwc:dateIdentified" xlink:type="simple">2018</named-content>; <bold>Event:</bold> eventDate: <named-content xmlns:xlink="http://www.w3.org/1999/xlink" content-type="dwc:eventDate" xlink:type="simple">06/08/2018</named-content>; <bold>Record Level:</bold> basisOfRecord: <named-content xmlns:xlink="http://www.w3.org/1999/xlink" content-type="dwc:basisOfRecord" xlink:type="simple">PreservedSpecimen</named-content></p></list-item><list-item><p><bold>Type status:</bold> <named-content xmlns:xlink="http://www.w3.org/1999/xlink" content-type="dwc:typeStatus" xlink:type="simple">Other material</named-content>. <bold>Occurrence:</bold> recordedBy: <named-content xmlns:xlink="http://www.w3.org/1999/xlink" content-type="dwc:recordedBy" xlink:type="simple">Hiraku Yoshitake</named-content>; individualCount: <named-content xmlns:xlink="http://www.w3.org/1999/xlink" content-type="dwc:individualCount" xlink:type="simple">24</named-content>; sex: <named-content xmlns:xlink="http://www.w3.org/1999/xlink" content-type="dwc:sex" xlink:type="simple">9 males, 15 females</named-content>; lifeStage: <named-content xmlns:xlink="http://www.w3.org/1999/xlink" content-type="dwc:lifeStage" xlink:type="simple">adult</named-content>; <bold>Location:</bold> islandGroup: <named-content xmlns:xlink="http://www.w3.org/1999/xlink" content-type="dwc:islandGroup" xlink:type="simple">Ryukyus</named-content>; island: <named-content xmlns:xlink="http://www.w3.org/1999/xlink" content-type="dwc:island" xlink:type="simple">Iejima Island</named-content>; country: <named-content xmlns:xlink="http://www.w3.org/1999/xlink" content-type="dwc:country" xlink:type="simple">Japan</named-content>; stateProvince: <named-content xmlns:xlink="http://www.w3.org/1999/xlink" content-type="dwc:stateProvince" xlink:type="simple">Okinawa</named-content>; locality: <named-content xmlns:xlink="http://www.w3.org/1999/xlink" content-type="dwc:locality" xlink:type="simple">Mt. Gusuku-yama, Higashie-ue, Ie-son</named-content>; <bold>Identification:</bold> identifiedBy: <named-content xmlns:xlink="http://www.w3.org/1999/xlink" content-type="dwc:identifiedBy" xlink:type="simple">Yutaka Tamadera</named-content>; dateIdentified: <named-content xmlns:xlink="http://www.w3.org/1999/xlink" content-type="dwc:dateIdentified" xlink:type="simple">2018</named-content>; <bold>Event:</bold> eventDate: <named-content xmlns:xlink="http://www.w3.org/1999/xlink" content-type="dwc:eventDate" xlink:type="simple">06/08/2018</named-content>; <bold>Record Level:</bold> basisOfRecord: <named-content xmlns:xlink="http://www.w3.org/1999/xlink" content-type="dwc:basisOfRecord" xlink:type="simple">PreservedSpecimen</named-content></p></list-item><list-item><p><bold>Type status:</bold> <named-content xmlns:xlink="http://www.w3.org/1999/xlink" content-type="dwc:typeStatus" xlink:type="simple">Other material</named-content>. <bold>Occurrence:</bold> recordedBy: <named-content xmlns:xlink="http://www.w3.org/1999/xlink" content-type="dwc:recordedBy" xlink:type="simple">Yutaka Tamadera</named-content>; individualCount: <named-content xmlns:xlink="http://www.w3.org/1999/xlink" content-type="dwc:individualCount" xlink:type="simple">7</named-content>; sex: <named-content xmlns:xlink="http://www.w3.org/1999/xlink" content-type="dwc:sex" xlink:type="simple">4 males, 3 females</named-content>; lifeStage: <named-content xmlns:xlink="http://www.w3.org/1999/xlink" content-type="dwc:lifeStage" xlink:type="simple">adult</named-content>; <bold>Location:</bold> islandGroup: <named-content xmlns:xlink="http://www.w3.org/1999/xlink" content-type="dwc:islandGroup" xlink:type="simple">Ryukyus</named-content>; island: <named-content xmlns:xlink="http://www.w3.org/1999/xlink" content-type="dwc:island" xlink:type="simple">Iejima Island</named-content>; country: <named-content xmlns:xlink="http://www.w3.org/1999/xlink" content-type="dwc:country" xlink:type="simple">Japan</named-content>; stateProvince: <named-content xmlns:xlink="http://www.w3.org/1999/xlink" content-type="dwc:stateProvince" xlink:type="simple">Okinawa</named-content>; locality: <named-content xmlns:xlink="http://www.w3.org/1999/xlink" content-type="dwc:locality" xlink:type="simple">Mt. Gusuku-yama, Higashie-ue, Ie-son</named-content>; <bold>Identification:</bold> identifiedBy: <named-content xmlns:xlink="http://www.w3.org/1999/xlink" content-type="dwc:identifiedBy" xlink:type="simple">Yutaka Tamadera</named-content>; dateIdentified: <named-content xmlns:xlink="http://www.w3.org/1999/xlink" content-type="dwc:dateIdentified" xlink:type="simple">2018</named-content>; <bold>Event:</bold> eventDate: <named-content xmlns:xlink="http://www.w3.org/1999/xlink" content-type="dwc:eventDate" xlink:type="simple">06/09/2018</named-content>; <bold>Record Level:</bold> basisOfRecord: <named-content xmlns:xlink="http://www.w3.org/1999/xlink" content-type="dwc:basisOfRecord" xlink:type="simple">PreservedSpecimen</named-content></p></list-item></list></tp:treatment-sec><tp:treatment-sec sec-type="Distribution"><title>Distribution</title><p>Japan: Honshu (Kanagawa Pref. and Shizuoka Pref.), Kyushu, Sarushima Is. (in Yokosuka-shi), the Ôsumi Isls. (Yakushima Is.), Amami Isls. (Amami-Ôshima Is.) and Okinawa Isls. (Okinawajima Is. and Hamahigajima Is.; Iejima Is. — new record) (<xref ref-type="bibr" rid="B5437142">Ohmomo and Fukutomi 2013</xref>, <xref ref-type="bibr" rid="B5437119">Kusui and Miyagi 2017</xref>).</p></tp:treatment-sec><tp:treatment-sec sec-type="Notes"><title>Notes</title><p>New to Iejima Is., these specimens were collected by visual searching, net-sweeping and beating <italic><tp:taxon-name><tp:taxon-name-part taxon-name-part-type="genus" reg="Ficus">Ficus</tp:taxon-name-part> <tp:taxon-name-part taxon-name-part-type="species" reg="pumila">pumila</tp:taxon-name-part></tp:taxon-name></italic> which grows on an artificial wall (Figs <xref ref-type="fig" rid="F5441404">3</xref><xref ref-type="fig" rid="F5441411">c</xref>, <xref ref-type="fig" rid="F5442593">4</xref><xref ref-type="fig" rid="F5442602">e</xref>, <xref ref-type="fig" rid="F5441419">5</xref><xref ref-type="fig" rid="F5441437">c</xref>).</p></tp:treatment-sec><tp:treatment-sec><!--Section generated to contain objects referenced in tp:taxon-treatment.--><fig-group id="F5441404" position="float" orientation="portrait"><caption><p>Buprestid beetles from Iejima Island.</p></caption><fig id="F5441409" position="float" orientation="portrait"><object-id xmlns:xlink="http://www.w3.org/1999/xlink" content-type="arpha" xlink:type="simple">5510F90E-4076-572B-B610-BEF1639EC5CD</object-id><object-id xmlns:xlink="http://www.w3.org/1999/xlink" content-type="doi" xlink:type="simple">10.3897/BDJ.8.e48785.figure3a</object-id><label>Figure 3a.</label><caption><p><tp:taxon-name><tp:taxon-name-part taxon-name-part-type="genus" reg="Chrysodema">Chrysodema</tp:taxon-name-part> (<tp:taxon-name-part taxon-name-part-type="subgenus" reg="Chrysodema">Chrysodema</tp:taxon-name-part>) <tp:taxon-name-part taxon-name-part-type="species" reg="lewisii">lewisii</tp:taxon-name-part></tp:taxon-name> on <italic><tp:taxon-name><tp:taxon-name-part taxon-name-part-type="genus" reg="Elaeocarpus">Elaeocarpus</tp:taxon-name-part> <tp:taxon-name-part taxon-name-part-type="species" reg="zollingeri">zollingeri</tp:taxon-name-part></tp:taxon-name></italic>.</p></caption><graphic xmlns:xlink="http://www.w3.org/1999/xlink" xlink:href="bdj-08-e48785-g003_a.jpg" xlink:type="simple" position="float" orientation="portrait" id="oo_355922.jpg"><uri content-type="original_file" xlink:type="simple">https://binary.pensoft.net/fig/355922</uri></graphic></fig><fig id="F5441410" position="float" orientation="portrait"><object-id xmlns:xlink="http://www.w3.org/1999/xlink" content-type="arpha" xlink:type="simple">4AB04DE5-4B99-57D0-810E-5CD4DB57E4A9</object-id><object-id xmlns:xlink="http://www.w3.org/1999/xlink" content-type="doi" xlink:type="simple">10.3897/BDJ.8.e48785.figure3b</object-id><label>Figure 3b.</label><caption><p><italic><tp:taxon-name><tp:taxon-name-part taxon-name-part-type="genus" reg="Coraebus">Coraebus</tp:taxon-name-part> <tp:taxon-name-part taxon-name-part-type="species" reg="hastanus">hastanus</tp:taxon-name-part></tp:taxon-name></italic> on <italic><tp:taxon-name><tp:taxon-name-part taxon-name-part-type="genus" reg="Macaranga">Macaranga</tp:taxon-name-part> <tp:taxon-name-part taxon-name-part-type="species" reg="tanarius">tanarius</tp:taxon-name-part></tp:taxon-name></italic>.</p></caption><graphic xmlns:xlink="http://www.w3.org/1999/xlink" xlink:href="bdj-08-e48785-g003_b.jpg" xlink:type="simple" position="float" orientation="portrait" id="oo_355916.jpg"><uri content-type="original_file" xlink:type="simple">https://binary.pensoft.net/fig/355916</uri></graphic></fig><fig id="F5441411" position="float" orientation="portrait"><object-id xmlns:xlink="http://www.w3.org/1999/xlink" content-type="arpha" xlink:type="simple">214527D3-039B-5EFE-A23A-CB2BE8D17D2C</object-id><object-id xmlns:xlink="http://www.w3.org/1999/xlink" content-type="doi" xlink:type="simple">10.3897/BDJ.8.e48785.figure3c</object-id><label>Figure 3c.</label><caption><p><italic><tp:taxon-name><tp:taxon-name-part taxon-name-part-type="genus" reg="Sambus">Sambus</tp:taxon-name-part> <tp:taxon-name-part taxon-name-part-type="species" reg="quadricolor">quadricolor</tp:taxon-name-part> <tp:taxon-name-part taxon-name-part-type="subspecies" reg="quadricolor">quadricolor</tp:taxon-name-part></tp:taxon-name></italic> on <italic><tp:taxon-name><tp:taxon-name-part taxon-name-part-type="genus" reg="Ficus">Ficus</tp:taxon-name-part> <tp:taxon-name-part taxon-name-part-type="species" reg="pumila">pumila</tp:taxon-name-part></tp:taxon-name></italic>.</p></caption><graphic xmlns:xlink="http://www.w3.org/1999/xlink" xlink:href="bdj-08-e48785-g003_c.jpg" xlink:type="simple" position="float" orientation="portrait" id="oo_355917.JPG"><uri content-type="original_file" xlink:type="simple">https://binary.pensoft.net/fig/355917</uri></graphic></fig><fig id="F5441412" position="float" orientation="portrait"><object-id xmlns:xlink="http://www.w3.org/1999/xlink" content-type="arpha" xlink:type="simple">AA2FB551-005F-594C-A002-E04B479DCDB4</object-id><object-id xmlns:xlink="http://www.w3.org/1999/xlink" content-type="doi" xlink:type="simple">10.3897/BDJ.8.e48785.figure3d</object-id><label>Figure 3d.</label><caption><p><italic><tp:taxon-name><tp:taxon-name-part taxon-name-part-type="genus" reg="Paratrachys">Paratrachys</tp:taxon-name-part> <tp:taxon-name-part taxon-name-part-type="species" reg="princeps">princeps</tp:taxon-name-part> <tp:taxon-name-part taxon-name-part-type="subspecies" reg="chujoi">chujoi</tp:taxon-name-part></tp:taxon-name></italic>.</p></caption><graphic xmlns:xlink="http://www.w3.org/1999/xlink" xlink:href="bdj-08-e48785-g003_d.jpg" xlink:type="simple" position="float" orientation="portrait" id="oo_355918.jpg"><uri content-type="original_file" xlink:type="simple">https://binary.pensoft.net/fig/355918</uri></graphic></fig><fig id="F5441413" position="float" orientation="portrait"><object-id xmlns:xlink="http://www.w3.org/1999/xlink" content-type="arpha" xlink:type="simple">15B71EB9-5C3F-526B-A766-3A2EA7721715</object-id><object-id xmlns:xlink="http://www.w3.org/1999/xlink" content-type="doi" xlink:type="simple">10.3897/BDJ.8.e48785.figure3e</object-id><label>Figure 3e.</label><caption><p><tp:taxon-name><tp:taxon-name-part taxon-name-part-type="genus" reg="Chrysodema">Chrysodema</tp:taxon-name-part> (<tp:taxon-name-part taxon-name-part-type="subgenus" reg="Marcsikiella">Marcsikiella</tp:taxon-name-part>) <tp:taxon-name-part taxon-name-part-type="species" reg="dalmanni">dalmanni</tp:taxon-name-part></tp:taxon-name>.</p></caption><graphic xmlns:xlink="http://www.w3.org/1999/xlink" xlink:href="bdj-08-e48785-g003_e.jpg" xlink:type="simple" position="float" orientation="portrait" id="oo_355920.jpg"><uri content-type="original_file" xlink:type="simple">https://binary.pensoft.net/fig/355920</uri></graphic></fig><fig id="F5441414" position="float" orientation="portrait"><object-id xmlns:xlink="http://www.w3.org/1999/xlink" content-type="arpha" xlink:type="simple">C0E35569-B514-592E-A76A-EBE5FF6D2E13</object-id><object-id xmlns:xlink="http://www.w3.org/1999/xlink" content-type="doi" xlink:type="simple">10.3897/BDJ.8.e48785.figure3f</object-id><label>Figure 3f.</label><caption><p><tp:taxon-name><tp:taxon-name-part taxon-name-part-type="genus" reg="Chrysodema">Chrysodema</tp:taxon-name-part> (<tp:taxon-name-part taxon-name-part-type="subgenus" reg="Chrysodema">Chrysodema</tp:taxon-name-part>) <tp:taxon-name-part taxon-name-part-type="species" reg="lewisii">lewisii</tp:taxon-name-part></tp:taxon-name>.</p></caption><graphic xmlns:xlink="http://www.w3.org/1999/xlink" xlink:href="bdj-08-e48785-g003_f.jpg" xlink:type="simple" position="float" orientation="portrait" id="oo_355921.jpg"><uri content-type="original_file" xlink:type="simple">https://binary.pensoft.net/fig/355921</uri></graphic></fig></fig-group><fig id="F5441411" position="float" orientation="portrait"><object-id xmlns:xlink="http://www.w3.org/1999/xlink" content-type="arpha" xlink:type="simple">214527D3-039B-5EFE-A23A-CB2BE8D17D2C</object-id><object-id xmlns:xlink="http://www.w3.org/1999/xlink" content-type="doi" xlink:type="simple">10.3897/BDJ.8.e48785.figure3c</object-id><label>Figure 3c.</label><caption><p><italic><tp:taxon-name><tp:taxon-name-part taxon-name-part-type="genus" reg="Sambus">Sambus</tp:taxon-name-part> <tp:taxon-name-part taxon-name-part-type="species" reg="quadricolor">quadricolor</tp:taxon-name-part> <tp:taxon-name-part taxon-name-part-type="subspecies" reg="quadricolor">quadricolor</tp:taxon-name-part></tp:taxon-name></italic> on <italic><tp:taxon-name><tp:taxon-name-part taxon-name-part-type="genus" reg="Ficus">Ficus</tp:taxon-name-part> <tp:taxon-name-part taxon-name-part-type="species" reg="pumila">pumila</tp:taxon-name-part></tp:taxon-name></italic>.</p></caption><graphic xmlns:xlink="http://www.w3.org/1999/xlink" xlink:href="bdj-08-e48785-g003_c.jpg" xlink:type="simple" position="float" orientation="portrait" id="oo_355917.JPG"><uri content-type="original_file" xlink:type="simple">https://binary.pensoft.net/fig/355917</uri></graphic></fig><fig-group id="F5442593" position="float" orientation="portrait"><caption><p>Habitats and host plants of buprestid beetles.</p></caption><fig id="F5442598" position="float" orientation="portrait"><object-id xmlns:xlink="http://www.w3.org/1999/xlink" content-type="arpha" xlink:type="simple">6A6AF9C7-7BEE-59C7-A424-0BC5A70C6F01</object-id><object-id xmlns:xlink="http://www.w3.org/1999/xlink" content-type="doi" xlink:type="simple">10.3897/BDJ.8.e48785.figure4a</object-id><label>Figure 4a.</label><caption><p>A cliff facing the sea.</p></caption><graphic xmlns:xlink="http://www.w3.org/1999/xlink" xlink:href="bdj-08-e48785-g004_a.jpg" xlink:type="simple" position="float" orientation="portrait" id="oo_356908.JPG"><uri content-type="original_file" xlink:type="simple">https://binary.pensoft.net/fig/356908</uri></graphic></fig><fig id="F5442599" position="float" orientation="portrait"><object-id xmlns:xlink="http://www.w3.org/1999/xlink" content-type="arpha" xlink:type="simple">0469E87A-8A26-5C7F-907C-E87639D88344</object-id><object-id xmlns:xlink="http://www.w3.org/1999/xlink" content-type="doi" xlink:type="simple">10.3897/BDJ.8.e48785.figure4b</object-id><label>Figure 4b.</label><caption><p><italic>Terminalia catappa</italic> infested by <tp:taxon-name><tp:taxon-name-part taxon-name-part-type="genus" reg="Chrysodema">Chrysodema</tp:taxon-name-part> (<tp:taxon-name-part taxon-name-part-type="subgenus" reg="Marcsikiella">Marcsikiella</tp:taxon-name-part>) <tp:taxon-name-part taxon-name-part-type="species" reg="dalmanni">dalmanni</tp:taxon-name-part></tp:taxon-name>.</p></caption><graphic xmlns:xlink="http://www.w3.org/1999/xlink" xlink:href="bdj-08-e48785-g004_b.jpg" xlink:type="simple" position="float" orientation="portrait" id="oo_356909.JPG"><uri content-type="original_file" xlink:type="simple">https://binary.pensoft.net/fig/356909</uri></graphic></fig><fig id="F5442600" position="float" orientation="portrait"><object-id xmlns:xlink="http://www.w3.org/1999/xlink" content-type="arpha" xlink:type="simple">2A65B287-F247-5F73-B31E-D3C1CD83F8FA</object-id><object-id xmlns:xlink="http://www.w3.org/1999/xlink" content-type="doi" xlink:type="simple">10.3897/BDJ.8.e48785.figure4c</object-id><label>Figure 4c.</label><caption><p>A small forest left in cropland.</p></caption><graphic xmlns:xlink="http://www.w3.org/1999/xlink" xlink:href="bdj-08-e48785-g004_c.jpg" xlink:type="simple" position="float" orientation="portrait" id="oo_356910.JPG"><uri content-type="original_file" xlink:type="simple">https://binary.pensoft.net/fig/356910</uri></graphic></fig><fig id="F5442601" position="float" orientation="portrait"><object-id xmlns:xlink="http://www.w3.org/1999/xlink" content-type="arpha" xlink:type="simple">B575161B-7BE4-5EC5-AEE4-D298DF056FB2</object-id><object-id xmlns:xlink="http://www.w3.org/1999/xlink" content-type="doi" xlink:type="simple">10.3897/BDJ.8.e48785.figure4d</object-id><label>Figure 4d.</label><caption><p><italic><tp:taxon-name><tp:taxon-name-part taxon-name-part-type="genus" reg="Macaranga">Macaranga</tp:taxon-name-part> <tp:taxon-name-part taxon-name-part-type="species" reg="tanarius">tanarius</tp:taxon-name-part></tp:taxon-name></italic> infested by adult <italic><tp:taxon-name><tp:taxon-name-part taxon-name-part-type="genus" reg="Coraebus">Coraebus</tp:taxon-name-part> <tp:taxon-name-part taxon-name-part-type="species" reg="hastanus">hastanus</tp:taxon-name-part></tp:taxon-name></italic>.</p></caption><graphic xmlns:xlink="http://www.w3.org/1999/xlink" xlink:href="bdj-08-e48785-g004_d.jpg" xlink:type="simple" position="float" orientation="portrait" id="oo_356911.JPG"><uri content-type="original_file" xlink:type="simple">https://binary.pensoft.net/fig/356911</uri></graphic></fig><fig id="F5442602" position="float" orientation="portrait"><object-id xmlns:xlink="http://www.w3.org/1999/xlink" content-type="arpha" xlink:type="simple">05301216-461D-5AC7-B796-6C7ACA188A6D</object-id><object-id xmlns:xlink="http://www.w3.org/1999/xlink" content-type="doi" xlink:type="simple">10.3897/BDJ.8.e48785.figure4e</object-id><label>Figure 4e.</label><caption><p><italic><tp:taxon-name><tp:taxon-name-part taxon-name-part-type="genus" reg="Ficus">Ficus</tp:taxon-name-part> <tp:taxon-name-part taxon-name-part-type="species" reg="pumila">pumila</tp:taxon-name-part></tp:taxon-name></italic> on an artificial wall.</p></caption><graphic xmlns:xlink="http://www.w3.org/1999/xlink" xlink:href="bdj-08-e48785-g004_e.jpg" xlink:type="simple" position="float" orientation="portrait" id="oo_356912.JPG"><uri content-type="original_file" xlink:type="simple">https://binary.pensoft.net/fig/356912</uri></graphic></fig><fig id="F5442603" position="float" orientation="portrait"><object-id xmlns:xlink="http://www.w3.org/1999/xlink" content-type="arpha" xlink:type="simple">FD5686E8-4512-5FAF-9A6D-28DF83B2702C</object-id><object-id xmlns:xlink="http://www.w3.org/1999/xlink" content-type="doi" xlink:type="simple">10.3897/BDJ.8.e48785.figure4f</object-id><label>Figure 4f.</label><caption><p><italic><tp:taxon-name><tp:taxon-name-part taxon-name-part-type="genus" reg="Pongamia">Pongamia</tp:taxon-name-part> <tp:taxon-name-part taxon-name-part-type="species" reg="pinnata">pinnata</tp:taxon-name-part></tp:taxon-name></italic> in a coastal forest.</p></caption><graphic xmlns:xlink="http://www.w3.org/1999/xlink" xlink:href="bdj-08-e48785-g004_f.jpg" xlink:type="simple" position="float" orientation="portrait" id="oo_356913.JPG"><uri content-type="original_file" xlink:type="simple">https://binary.pensoft.net/fig/356913</uri></graphic></fig></fig-group><fig id="F5442602" position="float" orientation="portrait"><object-id xmlns:xlink="http://www.w3.org/1999/xlink" content-type="arpha" xlink:type="simple">05301216-461D-5AC7-B796-6C7ACA188A6D</object-id><object-id xmlns:xlink="http://www.w3.org/1999/xlink" content-type="doi" xlink:type="simple">10.3897/BDJ.8.e48785.figure4e</object-id><label>Figure 4e.</label><caption><p><italic><tp:taxon-name><tp:taxon-name-part taxon-name-part-type="genus" reg="Ficus">Ficus</tp:taxon-name-part> <tp:taxon-name-part taxon-name-part-type="species" reg="pumila">pumila</tp:taxon-name-part></tp:taxon-name></italic> on an artificial wall.</p></caption><graphic xmlns:xlink="http://www.w3.org/1999/xlink" xlink:href="bdj-08-e48785-g004_e.jpg" xlink:type="simple" position="float" orientation="portrait" id="oo_356912.JPG"><uri content-type="original_file" xlink:type="simple">https://binary.pensoft.net/fig/356912</uri></graphic></fig><fig-group id="F5441419" position="float" orientation="portrait"><caption><p>Buprestid beetles from Iejima Island.</p></caption><fig id="F5441435" position="float" orientation="portrait"><object-id xmlns:xlink="http://www.w3.org/1999/xlink" content-type="arpha" xlink:type="simple">CC008303-525C-5138-B3B3-6BDEDEA99BEB</object-id><object-id xmlns:xlink="http://www.w3.org/1999/xlink" content-type="doi" xlink:type="simple">10.3897/BDJ.8.e48785.figure5a</object-id><label>Figure 5a.</label><caption><p><italic><tp:taxon-name><tp:taxon-name-part taxon-name-part-type="genus" reg="Chalcophora">Chalcophora</tp:taxon-name-part> <tp:taxon-name-part taxon-name-part-type="species" reg="japonica">japonica</tp:taxon-name-part> <tp:taxon-name-part taxon-name-part-type="subspecies" reg="oshimana">oshimana</tp:taxon-name-part></tp:taxon-name></italic>. <ext-link xmlns:xlink="http://www.w3.org/1999/xlink" ext-link-type="uri" xlink:href="https://doi.org/10.3897/BDJ.8.e48785.figure5a" xlink:type="simple"/></p></caption><graphic xmlns:xlink="http://www.w3.org/1999/xlink" xlink:href="bdj-08-e48785-g005_a.jpg" xlink:type="simple" position="float" orientation="portrait" id="oo_355926.jpg"><uri content-type="original_file" xlink:type="simple">https://binary.pensoft.net/fig/355926</uri></graphic></fig><fig id="F5441436" position="float" orientation="portrait"><object-id xmlns:xlink="http://www.w3.org/1999/xlink" content-type="arpha" xlink:type="simple">73AB98B2-2656-50D1-B282-2BB2BBAE20DE</object-id><object-id xmlns:xlink="http://www.w3.org/1999/xlink" content-type="doi" xlink:type="simple">10.3897/BDJ.8.e48785.figure5b</object-id><label>Figure 5b.</label><caption><p><italic><tp:taxon-name><tp:taxon-name-part taxon-name-part-type="genus" reg="Coraebus">Coraebus</tp:taxon-name-part> <tp:taxon-name-part taxon-name-part-type="species" reg="hastanus">hastanus</tp:taxon-name-part></tp:taxon-name></italic>.</p></caption><graphic xmlns:xlink="http://www.w3.org/1999/xlink" xlink:href="bdj-08-e48785-g005_b.jpg" xlink:type="simple" position="float" orientation="portrait" id="oo_355927.jpg"><uri content-type="original_file" xlink:type="simple">https://binary.pensoft.net/fig/355927</uri></graphic></fig><fig id="F5441437" position="float" orientation="portrait"><object-id xmlns:xlink="http://www.w3.org/1999/xlink" content-type="arpha" xlink:type="simple">5875CA33-3CB4-5B69-ABF4-29A0363CFD82</object-id><object-id xmlns:xlink="http://www.w3.org/1999/xlink" content-type="doi" xlink:type="simple">10.3897/BDJ.8.e48785.figure5c</object-id><label>Figure 5c.</label><caption><p><italic><tp:taxon-name><tp:taxon-name-part taxon-name-part-type="genus" reg="Sambus">Sambus</tp:taxon-name-part> <tp:taxon-name-part taxon-name-part-type="species" reg="quadricolor">quadricolor</tp:taxon-name-part> <tp:taxon-name-part taxon-name-part-type="subspecies" reg="quadricolor">quadricolor</tp:taxon-name-part></tp:taxon-name></italic>.</p></caption><graphic xmlns:xlink="http://www.w3.org/1999/xlink" xlink:href="bdj-08-e48785-g005_c.jpg" xlink:type="simple" position="float" orientation="portrait" id="oo_355928.jpg"><uri content-type="original_file" xlink:type="simple">https://binary.pensoft.net/fig/355928</uri></graphic></fig><fig id="F5441438" position="float" orientation="portrait"><object-id xmlns:xlink="http://www.w3.org/1999/xlink" content-type="arpha" xlink:type="simple">F1FC3FD1-0D49-5619-BED4-94F1F2508502</object-id><object-id xmlns:xlink="http://www.w3.org/1999/xlink" content-type="doi" xlink:type="simple">10.3897/BDJ.8.e48785.figure5d</object-id><label>Figure 5d.</label><caption><p><italic><tp:taxon-name><tp:taxon-name-part taxon-name-part-type="genus" reg="Agrilus">Agrilus</tp:taxon-name-part> <tp:taxon-name-part taxon-name-part-type="species" reg="okinawensis">okinawensis</tp:taxon-name-part> <tp:taxon-name-part taxon-name-part-type="subspecies" reg="shiozakii">shiozakii</tp:taxon-name-part></tp:taxon-name></italic>.</p></caption><graphic xmlns:xlink="http://www.w3.org/1999/xlink" xlink:href="bdj-08-e48785-g005_d.jpg" xlink:type="simple" position="float" orientation="portrait" id="oo_355929.jpg"><uri content-type="original_file" xlink:type="simple">https://binary.pensoft.net/fig/355929</uri></graphic></fig></fig-group><fig id="F5441437" position="float" orientation="portrait"><object-id xmlns:xlink="http://www.w3.org/1999/xlink" content-type="arpha" xlink:type="simple">5875CA33-3CB4-5B69-ABF4-29A0363CFD82</object-id><object-id xmlns:xlink="http://www.w3.org/1999/xlink" content-type="doi" xlink:type="simple">10.3897/BDJ.8.e48785.figure5c</object-id><label>Figure 5c.</label><caption><p><italic><tp:taxon-name><tp:taxon-name-part taxon-name-part-type="genus" reg="Sambus">Sambus</tp:taxon-name-part> <tp:taxon-name-part taxon-name-part-type="species" reg="quadricolor">quadricolor</tp:taxon-name-part> <tp:taxon-name-part taxon-name-part-type="subspecies" reg="quadricolor">quadricolor</tp:taxon-name-part></tp:taxon-name></italic>.</p></caption><graphic xmlns:xlink="http://www.w3.org/1999/xlink" xlink:href="bdj-08-e48785-g005_c.jpg" xlink:type="simple" position="float" orientation="portrait" id="oo_355928.jpg"><uri content-type="original_file" xlink:type="simple">https://binary.pensoft.net/fig/355928</uri></graphic></fig></tp:treatment-sec><ref-list><ref id="B5437142"><element-citation xmlns:xlink="http://www.w3.org/1999/xlink" publication-type="book" xlink:type="simple"><person-group person-group-type="author"><name name-style="western"><surname>Ohmomo</surname><given-names>S.</given-names></name><name name-style="western"><surname>Fukutomi</surname><given-names>H.</given-names></name></person-group><year>2013</year><source>The Buprestid Beetles of Japan. Mushi-Sha’s Iconographic Series of Insects</source><volume>7</volume><publisher-name>Mushi-sha</publisher-name><publisher-loc>Tokyo</publisher-loc><size units="page">206</size><comment content-type="language">Japanese, with English book title and summary</comment></element-citation></ref><ref id="B5437119"><element-citation xmlns:xlink="http://www.w3.org/1999/xlink" publication-type="article" xlink:type="simple"><person-group person-group-type="author"><name name-style="western"><surname>Kusui</surname><given-names>Y.</given-names></name><name name-style="western"><surname>Miyagi</surname><given-names>A.</given-names></name></person-group><year>2017</year><article-title>[A list of <tp:taxon-name><tp:taxon-name-part taxon-name-part-type="order">Coleoptera</tp:taxon-name-part></tp:taxon-name> of Hamahigajima Island (Uruma-shi)]</article-title><source>Insects of Loochoos</source><volume>(41)</volume><fpage>39</fpage><lpage>49</lpage><comment content-type="language">Japanese</comment></element-citation></ref></ref-list></tp:taxon-treatment>
